# Supplementary material for: Sodium Humate Combined with Low-Dose Cefixime Alleviates Intestinal Injury in ETEC Infection via Inhibition of the TLR4/NF-κB Pathway
Source: Biomolecules. 2026 May 30;16(6):814. doi: 10.3390/biom16060814 (PMC13297103; doi:10.3390/biom16060814)
Supplement: Supplementary file 1 [file biomolecules-16-00814-s001.zip]

Archive with 1 entries (1 files):
- biomolecules-4302125-supplementary.pdf
